# Supplementary material for: Arboviral Disease Outbreaks in the Pacific Islands Countries and Areas, 2014 to 2020: A Systematic Literature and Document Review
Source: Pathogens. 2022 Jan 7;11(1):74. doi: 10.3390/pathogens11010074 (PMC8779081; doi:10.3390/pathogens11010074)
Supplement: Supplementary file 1 [file pathogens-11-00074-s001.zip]

Archive with 5 entries (3 files):
- pathogens-1513115-supplementary/
- pathogens-1513115-supplementary/Supplementary files/
- pathogens-1513115-supplementary/Supplementary files/Suppl material_ Table S2.pdf
- pathogens-1513115-supplementary/Supplementary files/Suppl material_File S3.pdf
- pathogens-1513115-supplementary/Supplementary files/Suppl material_Table S1.pdf
